# Supplementary material for: Noise in the Vertebrate Segmentation Clock Is Boosted by Time Delays but Tamed by Notch Signaling
Source: Cell Rep. Author manuscript; Available in PMC 2018 Jun 6. (PMC5989725; doi:10.1016/j.celrep.2018.04.069)
Supplement: 2 [file NIHMS970664-supplement-2.zip]

Archive with 74 entries (73 files):
- analysis_pipeline/._.DS_Store
- analysis_pipeline/.___pycache__
- analysis_pipeline/._combine_embryos.py
- analysis_pipeline/._compare_CVsquared.py
- analysis_pipeline/._compare_geneticbackgrounds.py
- analysis_pipeline/._compare_grouped_CVsquared.py
- analysis_pipeline/._compare_noise.py
- analysis_pipeline/._compare_noise_bar.py
- analysis_pipeline/._compare_spatial_amplitude.py
- analysis_pipeline/._compareDAPTandDMSO.py
- analysis_pipeline/._create_heatmap.py
- analysis_pipeline/._create_raw_expression_excel.py
- analysis_pipeline/._create_raw_noise_excel.py
- analysis_pipeline/._DAPT.py
- analysis_pipeline/._deltac_analysis.py
- analysis_pipeline/._deltad_analysis.py
- analysis_pipeline/._DMSO.py
- analysis_pipeline/._embryo_analysis.py
- analysis_pipeline/._ImageProcessingPipeline.docx
- analysis_pipeline/._plot_CVsquared.py
- analysis_pipeline/._plot_noise.py
- analysis_pipeline/._plot_normalized_five_backgrounds.py
- analysis_pipeline/._plot_scatter_her1_her7.py
- analysis_pipeline/._plot_spatial_amplitude.py
- analysis_pipeline/._plot_spatial_expression.py
- analysis_pipeline/._regions.py
- analysis_pipeline/._regions.pyc
- analysis_pipeline/._shared.py
- analysis_pipeline/._shared.pyc
- analysis_pipeline/._slices.py
- analysis_pipeline/._slices.pyc
- analysis_pipeline/._svdcmp.c
- analysis_pipeline/._wildtype_analysis.py
- analysis_pipeline/._wildtype_volumcorrection.py
- analysis_pipeline/.DS_Store
- analysis_pipeline/__pycache__/
- analysis_pipeline/__pycache__/._regions.cpython-35.pyc
- analysis_pipeline/__pycache__/._shared.cpython-35.pyc
- analysis_pipeline/__pycache__/._slices.cpython-35.pyc
- analysis_pipeline/__pycache__/regions.cpython-35.pyc
- analysis_pipeline/__pycache__/shared.cpython-35.pyc
- analysis_pipeline/__pycache__/slices.cpython-35.pyc
- analysis_pipeline/combine_embryos.py
- analysis_pipeline/compare_CVsquared.py
- analysis_pipeline/compare_geneticbackgrounds.py
- analysis_pipeline/compare_grouped_CVsquared.py
- analysis_pipeline/compare_noise.py
- analysis_pipeline/compare_noise_bar.py
- analysis_pipeline/compare_spatial_amplitude.py
- analysis_pipeline/compareDAPTandDMSO.py
- analysis_pipeline/create_heatmap.py
- analysis_pipeline/create_raw_expression_excel.py
- analysis_pipeline/create_raw_noise_excel.py
- analysis_pipeline/DAPT.py
- analysis_pipeline/deltac_analysis.py
- analysis_pipeline/deltad_analysis.py
- analysis_pipeline/DMSO.py
- analysis_pipeline/embryo_analysis.py
- analysis_pipeline/ImageProcessingPipeline.docx
- analysis_pipeline/plot_CVsquared.py
- analysis_pipeline/plot_noise.py
- analysis_pipeline/plot_normalized_five_backgrounds.py
- analysis_pipeline/plot_scatter_her1_her7.py
- analysis_pipeline/plot_spatial_amplitude.py
- analysis_pipeline/plot_spatial_expression.py
- analysis_pipeline/regions.py
- analysis_pipeline/regions.pyc
- analysis_pipeline/shared.py
- analysis_pipeline/shared.pyc
- analysis_pipeline/slices.py
- analysis_pipeline/slices.pyc
- analysis_pipeline/svdcmp.c
- analysis_pipeline/wildtype_analysis.py
- analysis_pipeline/wildtype_volumcorrection.py
