# Supplementary material for: Noise in the Vertebrate Segmentation Clock Is Boosted by Time Delays but Tamed by Notch Signaling
Source: Cell Rep. Author manuscript; Available in PMC 2018 Jun 6. (PMC5989725; doi:10.1016/j.celrep.2018.04.069)
Supplement: 2 [file NIHMS970664-supplement-2.zip › analysis_pipeline/combine_embryos.py]

"""
Create all figures and Excel files that combine data from all embryos in a given genetic background
Copyright (C) 2017 Ahmet Ay, Dong Mai, Soo Bin Kwon, Ha Vu

This program is free software: you can redistribute it and/or modify
it under the terms of the GNU General Public License as published by
the Free Software Foundation, either version 3 of the License, or
(at your option) any later version.

This program is distributed in the hope that it will be useful,
but WITHOUT ANY WARRANTY; without even the implied warranty of
MERCHANTABILITY or FITNESS FOR A PARTICULAR PURPOSE.  See the
GNU General Public License for more details.

You should have received a copy of the GNU General Public License
along with this program.  If not, see <http://www.gnu.org/licenses/>.
"""
import sys, shared, os
from subprocess import call

DEFAULT_NUM_BIN = 5
def main():
	args = sys.argv[1:]
	num_args = len(args)
	req_args = [False]*7
	
	num_bins = DEFAULT_NUM_BIN
	if num_args >= 14:
		i = 0
		while i<num_args-1:
			option = args[i]
			value = args[i+1]			
			if (option == '-ne' or option == '--number-of-embryos') and shared.isInt(value):
				num_embryos = int(value)
				req_args[0] = True
				i+=2
			elif (option == '-nb' or option == '--number-of-bins') and shared.isInt(value):
				num_bins = int(value)
				i+=2
			elif option == '-d' or option == '--output-directory':
				directory = value
				req_args[1] = True
				i+=2
			elif (option == '-m1' or option == '--background-noise-mean-her1') and shared.isFloat(value):
				CB = float(value)
				req_args[2] = True
				i+=2					
			elif (option == '-m7' or option == '--background-noise-mean-her7') and shared.isFloat(value):
				YB = float(value)
				req_args[3] = True
				i+=2
			elif (option == '-v1' or option == '--background-noise-variance-her1') and shared.isFloat(value):
				VARCB = float(value)
				req_args[4] = True
				i+=2
			elif (option == '-v7' or option == '--background-noise-variance-her7') and shared.isFloat(value):
				VARYB = float(value)
				req_args[5] = True
				i+=2
			elif req_args[0] and (option == '-i' or option == '--input-files') and (num_args-15==num_embryos):
				slice_files = args[i+1:i+1+num_embryos]
				for f in slice_files:
					if not os.path.isfile(f):
						print "combine_embryos.py: File "+f+" does not exist."
						exit(1)
				req_args[6] = True	
				i+=num_embryos									
			else:
				usage()
		for arg in req_args:
			if not arg:
				usage()
	else:
		usage()

	shared.ensureDir(directory)
	
	### Spatial amplitude ###
	print "Plotting spatial amplitude..."
	command = ["python","plot_spatial_amplitude.py",str(num_embryos),str(CB),str(YB)] + slice_files + [directory]
	if 1==call(command):
		exit(1)
	# (compare_spatial_amplitude.py can run after plot_spatial_amplitude.py is run for all genetic backgrounds)
	
	### Noise ###
	# Intrinsic and extrinsic noise
	print "Plotting intrinsic and extrinsic noise..."
	command = ["python","plot_noise.py",str(num_embryos), str(num_bins) ,str(CB),str(YB)] + slice_files + [directory]
	if 1==call(command):
		exit(1)	
	# (compare_noise.py can run after plot_noise.py is run for all genetic backgrounds)	
	
	### Scatter plot of her1 and her7 for all bins ####
	print "Plotting scatter plots of her1 vs her7 mRNAs in all bins ..."	
	command = ["python", "plot_scatter_her1_her7.py", directory + "/combined_slices.xls", str(num_bins), directory]
	if 1 == call(command):
		exit(1)
	
	# Spatial noise (coefficient of variation squared across space)	
	print "Plotting spatial noise (coefficient of variation squared across space)..."	
	command = ["python","plot_CVsquared.py",str(num_embryos),str(CB),str(YB)] + slice_files + [directory]
	if 1==call(command):
		exit(1)	
	# (compare_grouped_CVsquared.py and compare_CV_squared.py can run after plot_CVsquared.py is run for all genetic backgrounds)		
	
	### Raw data Excel files ###
	command = ["python","create_raw_expression_excel.py",str(num_embryos),str(CB),str(YB)] + slice_files + [directory]
	print "Creating Excel files for RNA expression levels..."
	if 1==call(command):
		exit(1)		
	
	command = ["python","create_raw_noise_excel.py",str(num_embryos),str(CB),str(YB)] + slice_files + [directory]
	print "Creating Excel files for noise..."
	if 1==call(command):
		exit(1)
	
def usage():
	print "combine_embryos.py: Invalid command-line arguments."
	print "Format: combine_embryos.py -ne <number of embryos> -nb <number of bins>  -d <output directory> \n -m1 <her1 background noise mean> -m7 <her7 background noise mean> -v1 <her1 background noise variance> -v7 <her7 background noise variance> \n -i <first embryo's slice.xls> <second embryo's slice.xls> ... <last embryo's slice.xls>"	
	print "Example: python combine_embryos.py -ne 20 -d ../wildtypefulldataset/output -nb 5 -m1 3.083 -m7 1.311 \
	-v1 15.27150 -v7 3.5518 -i ../wildtypefulldataset/output/embryo1/slices.xls \
	../wildtypefulldataset/output/embryo2/slices.xls .... ../wildtypefulldataset/output/embryo20/slices.xls"
	exit(1)
	
main()
