# Supplementary material for: Noise in the Vertebrate Segmentation Clock Is Boosted by Time Delays but Tamed by Notch Signaling
Source: Cell Rep. Author manuscript; Available in PMC 2018 Jun 6. (PMC5989725; doi:10.1016/j.celrep.2018.04.069)
Supplement: 2 [file NIHMS970664-supplement-2.zip › analysis_pipeline/compare_geneticbackgrounds.py]

"""
Run python scripts to create figures that compare data from different genetic backgrounds
Copyright (C) 2017 Ahmet Ay, Dong Mai, Soo Bin Kwon, Ha Vu 

This program is free software: you can redistribute it and/or modify
it under the terms of the GNU General Public License as published by
the Free Software Foundation, either version 3 of the License, or
(at your option) any later version.

This program is distributed in the hope that it will be useful,
but WITHOUT ANY WARRANTY; without even the implied warranty of
MERCHANTABILITY or FITNESS FOR A PARTICULAR PURPOSE.  See the
GNU General Public License for more details.

You should have received a copy of the GNU General Public License
along with this program.  If not, see <http://www.gnu.org/licenses/>.
"""
import sys, shared, os
from subprocess import call

def checkFile(f): # check if a given file exists and exit program if not
	if not os.path.isfile(f):
		print "compare_geneticbackgrounds.py: File '"+f+"' does not exist."
		exit(1)

def main():
	# Check input
	try:
		if not shared.isInt(sys.argv[1]):
			print 'compare_geneticbackgrounds.py: Number of genetic backgrounds must be an integer.'
			exit(1)
		elif not shared.isInt(sys.argv[2]):
			print 'compare_geneticbackgrounds.py: Number of bins for noise plots must be an integer.'
			exit(1)

		num_geneticbackgrounds = int(sys.argv[1]) # number of genetic backgrounds to combine (currently 3, can be increased)
		num_bins = int(sys.argv[2])
		output_directory = sys.argv[3]
	except: 
		usage()
		
	if len(sys.argv)==3*num_geneticbackgrounds+4:
		folders = sys.argv[4:num_geneticbackgrounds+4] # folders where the input files are located 
		for folder in folders:
			if not os.path.isdir(folder):
				print "compare_geneticbackgrounds.py: Folder '"+folder+"' does not exist."
				exit(1)
		names = sys.argv[num_geneticbackgrounds+4:2*num_geneticbackgrounds+4] # strings containing genetic background names
		colors = sys.argv[2*num_geneticbackgrounds+4:] # colors for plotting genetic backgrounds
	else:
		usage()	
	
	
	### Compare her1 and her7 spatial amplitudes ###
	print "Plotting spatial amplitudes from different genetic backgrounds..."
	files = []
	for i in range(num_geneticbackgrounds):
		f = folders[i]+"/spatial_amplitude.xls"		
		checkFile(f)
		files.append(f)
	command = ["python","compare_spatial_amplitude.py",str(num_geneticbackgrounds), output_directory] + files + names + colors
	if 1==call(command):
		exit(1)
	
	### Compare noise levels ###
	print "Plotting noise from different genetic backgrounds..."
	files = []
	for i in range(num_geneticbackgrounds):
		f = folders[i]+"/noise.xls"
		checkFile(f)
		files.append(f)
	command = ["python","compare_noise.py", str(num_geneticbackgrounds), '5', output_directory] + files + names + colors 
	if 1==call(command):
		exit(1)		
	files = []
	for i in range(num_geneticbackgrounds):
		f = folders[i]+"/raw_noise.xls"
		checkFile(f)
		files.append(f)
	command = ["python","compare_noise_bar.py", str(num_geneticbackgrounds), output_directory] + files + names + colors + ['../wildtypefulldataset/output/raw_noise.xls']
	if 1==call(command):
		exit(1)
	
	### Compare CV^2 ###
	print "Plotting CV^2 from different genetic backgrounds..."
	files = []
	for i in range(num_geneticbackgrounds):
		f = folders[i]+"/CVsquared.xls"
		checkFile(f)
		files.append(f)
	command = ["python","compare_grouped_CVsquared.py", str(num_geneticbackgrounds), output_directory] + files + names + colors
	if 1==call(command):
		exit(1)	
	
	command = ["python","compare_CVsquared.py", str(num_geneticbackgrounds), output_directory] + files + names + colors
	if 1==call(command):
		exit(1)	
	
	
def usage():
	print "compare_geneticbackgrounds.py: Invalid command-line arguments."
	print "Format: python compare_geneticbackgrounds.py <number of genetic backgrounds> <number of bins for noise plots> <folders containing input files> <genetic background names for labeling> <genetic background colors for plotting>"
	print "Example: python compare_geneticbackgrounds.py 3 5 ../compare_output/WTdeltaCdeltaD ../wildtypefulldataset/output ../deltacfulldataset/output ../deltadfulldataset/output Wildtype DeltaC DeltaD \#722AFF g r"
	exit(1)
	
main()
