# Supplementary material for: Noise in the Vertebrate Segmentation Clock Is Boosted by Time Delays but Tamed by Notch Signaling
Source: Cell Rep. Author manuscript; Available in PMC 2018 Jun 6. (PMC5989725; doi:10.1016/j.celrep.2018.04.069)
Supplement: 2 [file NIHMS970664-supplement-2.zip › analysis_pipeline/compareDAPTandDMSO.py]

"""
Run python scripts to create figures that compare data from different genetic backgrounds
Copyright (C) 2017 Ahmet Ay, Dong Mai, Soo Bin Kwon, Ha Vu 

This program is free software: you can redistribute it and/or modify
it under the terms of the GNU General Public License as published by
the Free Software Foundation, either version 3 of the License, or
(at your option) any later version.

This program is distributed in the hope that it will be useful,
but WITHOUT ANY WARRANTY; without even the implied warranty of
MERCHANTABILITY or FITNESS FOR A PARTICULAR PURPOSE.  See the
GNU General Public License for more details.

You should have received a copy of the GNU General Public License
along with this program.  If not, see <http://www.gnu.org/licenses/>.
"""

import sys, shared, os
from subprocess import call

# python compareDAPTandDMSO.py num_bin

def checkFile(f): # check if a given file exists and exit program if not
	if not os.path.isfile(f):
		print "compareDAPTandDMSO.py: File '"+f+"' does not exist."
		exit(1)

colors = ["#FA5858","#0000FF"]
names = ["DMSO", "DAPT"]
folders = ["../DMSO/output","../DAPT/output"]

dapt_index = 1
dmso = 0
output_dir = "../compare_output/DAPTandDMSO"

num_backgrounds = 2		
def main():
	# Check input
	try:
		if not shared.isInt(sys.argv[1]):
			print 'compareDAPTandDMSO.py: Number of bins must be an integer.'
			exit(1)
		num_bins = int(sys.argv[1])
	except: 
		usage()
	for folder in folders:
		if not os.path.isdir(folder):
			print "compareDAPTandDMSO.py: Folder '" + folder + "' does not exist"
			exit(1)
	
	### Compare her1 and her7 spatial amplitudes ###
	print "Plotting spatial amplitudes from DAPT and DMSO..."
	files = []
	for folder in folders:
		f = folder + "/spatial_amplitude.xls"	
		checkFile(f)
		files.append(f)
	command = ["python","compare_spatial_amplitude.py",str(2), output_dir] + files + names + colors 
	if 1 == call(command):
		exit(1)
		
	### Compare noise levels ###
	print "Plotting noise from DAPT and DMSO..."
	files = []
	for i in range(len(folders)):
		f = folders[i]+"/noise.xls"
		checkFile(f)
		files.append(f)
	command = ["python","compare_noise.py", str(len(folders)), '5', output_dir] + files + names + colors 
	if 1==call(command):
		exit(1)	
	
	files = []
	for i in range(len(folders)):
		f = folders[i]+"/raw_noise.xls"
		checkFile(f)
		files.append(f)
	command = ["python","compare_noise_bar.py", str(len(folders)), output_dir] + files + names + colors + [folders[dmso] + "/raw_noise.xls"]
	if 1==call(command):
		exit(1)
	
	### Compare CV^2 ###
	print "Plotting CV^2 from different genetic backgrounds..."
	files = []
	for i in range(len(folders)):
		f = folders[i]+"/CVsquared.xls"
		checkFile(f)
		files.append(f)
	command = ["python","compare_grouped_CVsquared.py", str(len(folders)), output_dir] + files + names + colors
	if 1==call(command):
		exit(1)	
	command = ["python","compare_CVsquared.py", str(len(folders)), output_dir] + files + names + colors
	if 1==call(command):
		exit(1)
	
def usage():
	print "compareDAPTandDMSO.py: Invalid command-line arguments."
	print "Format: python compareDAPTandDMSO.py <number of bins for noise plots> "
	print "Example: python compareDAPTandDMSO.py 5"
	exit(1)
	
main()
