# Supplementary material for: Noise in the Vertebrate Segmentation Clock Is Boosted by Time Delays but Tamed by Notch Signaling
Source: Cell Rep. Author manuscript; Available in PMC 2018 Jun 6. (PMC5989725; doi:10.1016/j.celrep.2018.04.069)
Supplement: 2 [file NIHMS970664-supplement-2.zip › analysis_pipeline/create_raw_expression_excel.py]

"""
Create Excel files containing each slice's RNA expression levels before and
after background noise subtraction for all embryos in a given genetic background
Copyright (C) 2017 Ahmet Ay, Dong Mai, Soo Bin Kwon, Ha Vu

This program is free software: you can redistribute it and/or modify
it under the terms of the GNU General Public License as published by
the Free Software Foundation, either version 3 of the License, or
(at your option) any later version.

This program is distributed in the hope that it will be useful,
but WITHOUT ANY WARRANTY; without even the implied warranty of
MERCHANTABILITY or FITNESS FOR A PARTICULAR PURPOSE.  See the
GNU General Public License for more details.

You should have received a copy of the GNU General Public License
along with this program.  If not, see <http://www.gnu.org/licenses/>.
"""
import sys, shared, os
import numpy
import xlrd, xlwt

def main():
	# Check input
	if not shared.isInt(sys.argv[1]):
		print 'create_raw_expression_excel.py: Number of embryos must be an integer.'
		exit(1)
	elif int(sys.argv[1])<=0:
		print 'create_raw_expression_excel.py: Number of embryos must be larger than zero.'
		exit(1)		
	if not shared.isFloat(sys.argv[2]):
		print 'create_raw_expression_excel.py: Her1 background mean must be a float.'
		exit(1)
	elif float(sys.argv[2])<0:
		print 'create_raw_expression_excel.py: Her1 background mean must be positive.'
		exit(1)	
	if not shared.isFloat(sys.argv[3]):
		print 'create_raw_expression_excel.py: Her7 background mean must be a float.'
		exit(1)
	elif float(sys.argv[3])<0:
		print 'create_raw_expression_excel.py: Her7 background mean must be positive.'
		exit(1)
	
	num_embryos = int(sys.argv[1])
	CB = float(sys.argv[2]) # her1 background mean
	YB = float(sys.argv[3]) # her7 background mean
	    	        
	if len(sys.argv)==num_embryos+5:
		inputs = sys.argv[4:num_embryos+4]
		directory = sys.argv[num_embryos+4]		
	else:
		usage()
		        
	shared.ensureDir(directory) 	
	
	# Set up workbooks to write
	write_workbook_before = xlwt.Workbook(encoding="ascii")
	write_workbook_after = xlwt.Workbook(encoding="ascii")
			
	for i in range(len(inputs)): # embryo
		# Open embryo data
		if not os.path.isfile(inputs[i]):
			print 'create_raw_expression_excel.py: File "'+inputs[i]+'" does not exist.'
			exit(1)		
		try:
			read_workbook = xlrd.open_workbook(inputs[i],'r')
		except XLRDError as e:
			print 'create_raw_expression_excel.py: Cannot open file "'+inputs[i]+'".'
			exit(1)	
		read_worksheets = read_workbook.sheets()
		
		# Set up worksheets to write		
		write_worksheet_before = write_workbook_before.add_sheet(str(i+1))	
		write_worksheet_after = write_workbook_after.add_sheet(str(i+1))
		labels = ["Region","Slice #","Gene"]
		for j in range(len(labels)):
			write_worksheet_before.write(0,j,labels[j])
			write_worksheet_after.write(0,j,labels[j])		
		row_num = 1	
		
		for j in range(len(read_worksheets)): # region 
			read_worksheet = read_worksheets[j]
			file_len =  read_worksheet.nrows	
			region = "L" if j == 0 else "R"	
				
			for k in range(1,file_len): # slice
				row = list(read_worksheet.row(k))								
				her1_before = []
				her1_after = []
				her7_before = []
				her7_after = []				
					
				if isinstance(row[1].value,float): # valid slice
					num_cells = int(row[1].value) # number of cells within this slice
					
					for l in range(num_cells):						
						her1_before.append(row[8+2*l].value)
						her7_before.append(row[8+2*l+1].value)					
						her1_after.append(row[8+2*l].value - CB) # background noise subtracted
						her7_after.append(row[8+2*l+1].value - YB)
				
				if len(her1_before)==0:
					her1_before = ["Too few cells"]
					her1_after = ["Too few cells"]
					her7_before = ["Too few cells"]
					her7_after = ["Too few cells"]	
				
				line_her1_before = [region, k, "Her1"] + her1_before
				line_her1_after = [region, k, "Her1"] + her1_after
				line_her7_before = [region, k, "Her7"] + her7_before
				line_her7_after = [region, k, "Her7"] + her7_after
				
				for l in range(len(line_her1_before)):
					write_worksheet_before.write(row_num,l,line_her1_before[l])				
					write_worksheet_before.write(row_num+1,l,line_her7_before[l])
					write_worksheet_after.write(row_num,l,line_her1_after[l])	
					write_worksheet_after.write(row_num+1,l,line_her7_after[l])
				row_num+=2 # used two rows for her1 and her7										
					
	write_workbook_before.save(directory + "/raw_expression_beforebackgroundsub.xls")
	write_workbook_after.save(directory + "/raw_expression_afterbackgroundsub.xls")
		
def usage():
	print "create_raw_expression_excel.py: Invalid command-line arguments"
	print "Format: python create_raw_expression_excel.py <number of embryos> <her1 background noise mean> <her7 background noise mean> <first embryo's slice.xls> <second embryo's slice.xls> ... <last embryo's slice.xls> <output directory>"
	print "Example: python create_raw_expression_excel.py 20 3.083 1.311 ../wildtypefulldataset/output/embryo1/slices.xls ../wildtypefulldataset/output/embryo2/slices.xls ... ../wildtypefulldataset/output/embryo20/slices.xls ../wildtypefulldataset/output"
	exit(1)

main()
