# Supplementary material for: Noise in the Vertebrate Segmentation Clock Is Boosted by Time Delays but Tamed by Notch Signaling
Source: Cell Rep. Author manuscript; Available in PMC 2018 Jun 6. (PMC5989725; doi:10.1016/j.celrep.2018.04.069)
Supplement: 2 [file NIHMS970664-supplement-2.zip › analysis_pipeline/DAPT.py]

'''
Run python scripts to create all figures needed for deltaD embryos
Copyright (C) 2017 Ahmet Ay, Dong Mai, Soo Bin Kwon, Ha Vu

This program is free software: you can redistribute it and/or modify
it under the terms of the GNU General Public License as published by
the Free Software Foundation, either version 3 of the License, or
(at your option) any later version.

This program is distributed in the hope that it will be useful,
but WITHOUT ANY WARRANTY; without even the implied warranty of
MERCHANTABILITY or FITNESS FOR A PARTICULAR PURPOSE.  See the
GNU General Public License for more details.

You should have received a copy of the GNU General Public License
along with this program.  If not, see <http://www.gnu.org/licenses/>.
'''
from subprocess import call

#left_angles = [116, 116.9, 127, 113.6, 113.3, 118.7, 112.7, 111, 116.5]
#right_angles = [-114.8, -109.2, -117.1, -110, -116.4, -125.7, -119.6, -112.4, -107.8]

shifts = [0,0,0,0,0,0,0,0,0] # half threshold shift for each embryo
num_sections = [4,4,4,4,4,4,4,3,4]
num_embryos = 9
angle = 21.43
delta_angle = 0.123

# deltaD background noise
CB = [4.4] * num_embryos # her1 mean
VARCB = [3.02] * num_embryos # her1 variance
YB = [1.02] * num_embryos # her7 mean
VARYB = [1.29] * num_embryos # her7 variance

folderIn = '../DAPT/input' # where input and output are located
folderOut = '../DAPT/output'

def main():
	print('Analyzing DAPT embryos...')
	#comment starting here if you want to skip embryo_analysis.py
	
	for i in range(num_embryos):
		if 1==call(['python','embryo_analysis.py','-i',folderIn+'/DAPT'+str(i+1)+'.xlsx','-d',folderOut+'/embryo'+str(i+1),'-a',str(angle),'-dA',str(delta_angle),'-n',str(num_sections[i]),'-f','0','-s',str(shifts[i])]):
			exit(1)
		
	#comment ending here if you want to skip embryo_analysis.py		
	slices_files = [] # list of slices.xls files from all embryos needed for combine_embryos.py	
	
	# Plot heatmaps for individual embryos	
	print('Plotting heatmaps...')	
	for i in range(1,num_embryos+1):
		#comment starting here if you want to skip create_heatmap.py and plot_spatial_expression.py
		
		if 1==call(['python','create_heatmap.py','-i',folderOut+'/embryo'+str(i)+'/cells.xls','-s',folderOut+'/embryo'+str(i)+'/sliceInfo.xls','-d',folderOut+'/embryo'+str(i)]):
			exit(1)
		if 1==call(['python','plot_spatial_expression.py','-i',folderOut+'/embryo'+str(i)+'/slices.xls','-d',folderOut+'/embryo'+str(i),'-m1',str(CB[i-1]),'-m7',str(YB[i-1])]):
			exit(1)
		
		# comment ending here if you want to skip create_heatmap.py and plot_spatial_expression.py
		slices_files.append(folderOut+'/embryo'+str(i)+'/slices.xls')
	
	# Create figures that combine data from all embryos
	command = ['python','combine_embryos.py','-ne',str(num_embryos),'-nb', str(5),'-d',folderOut,'-m1',str(CB[i-1]),'-m7',str(YB[i-1]),'-v1',str(VARCB[i-1]),'-v7',str(VARYB[i-1]),'-i'] + slices_files
	if 1==call(command):
		exit(1)
	
	print('DAPT.py: Done.')
	
main()
