# Supplementary material for: Noise in the Vertebrate Segmentation Clock Is Boosted by Time Delays but Tamed by Notch Signaling
Source: Cell Rep. Author manuscript; Available in PMC 2018 Jun 6. (PMC5989725; doi:10.1016/j.celrep.2018.04.069)
Supplement: 2 [file NIHMS970664-supplement-2.zip › analysis_pipeline/svdcmp.c]

#include <stdio.h>
#include <stdlib.h>
#include <math.h>
#include <time.h>

static double at,bt,ct;
#define PYTHAG(a,b)  ((at=fabs(a)) > (bt=fabs(b)) ? \
(ct=bt/at,at*sqrt(1.0+ct*ct)) : (bt ? (ct=at/bt,bt*sqrt(1.0+ct*ct)) : 0.0))

static double maxarg1,maxarg2;
#define MAX(a,b) (maxarg1=(a),maxarg2=(b),(maxarg1)>(maxarg2) ? \
(maxarg1):(maxarg2))
#define SIGN(a,b) ((b) >= 0.0 ? fabs(a) : -fabs(a))

void svdcmp(a,m,n,w,v)
  double **a,*w,**v;
  int m,n;
{
  int flag,i,its,j,jj,k,l,nm;
  double c,f,h,s,x,y,z;
  double anorm=0.0,g=0.0,scale=0.0;
  double *rv1,*vector();
  void nrerror(),free_vector();

  if(m<n) nrerror("SVDCMP: you must augment A with extra zero rows");
  rv1=vector(1,n);
  for(i=1;i<=n;i++){
    l=i+1;
    rv1[i]=scale*g;
    g=s=scale=0.0;
    if(i<=m){
      for(k=i;k<=m;k++) scale+=fabs(a[k][i]);
      if(scale){
        for(k=i;k<=m;k++){
          a[k][i] /= scale;
          s+=a[k][i]*a[k][i];
        }
        f=a[i][i];
        g=-SIGN(sqrt(s),f);
        h=f*g-s;
        a[i][i]=f-g;
        if(i!=n){
          for(j=l;j<=n;j++){
            for(s=0.0,k=i;k<=m;k++) s+=a[k][i]*a[k][j];
            f=s/h;
            for(k=i;k<=m;k++) a[k][j]+=f*a[k][i];
          }
        }
        for(k=i;k<=m;k++) a[k][i]*=scale;
      }
    }
    w[i]=scale*g;
    g=s=scale=0.0;
    if(i<=m && i!=n){
      for(k=l;k<=n;k++) scale += fabs(a[i][k]);
      if(scale){
        for(k=l;k<=n;k++){
          a[i][k]/=scale;
          s+=a[i][k]*a[i][k];
        }
        f=a[i][l];
        g=-SIGN(sqrt(s),f);
        h=f*g-s;
        a[i][l]=f-g;
        for(k=l;k<=n;k++) rv1[k]=a[i][k]/h;
        if(i!=m){
          for(j=l;j<=m;j++){
            for(s=0.0,k=l;k<=n;k++) s+=a[j][k]*a[i][k];
            for(k=l;k<=n;k++) a[j][k]+=s*rv1[k];
          }
        }
        for(k=l;k<=n;k++) a[i][k]*=scale;
      }
    }
    anorm=MAX(anorm,(fabs(w[i])+fabs(rv1[i])));
  }

  for(i=n;i>=1;i--){
    if(i<n){
      if(g){
        for(j=l;j<=n;j++)
          v[j][i]=(a[i][j]/a[i][l])/g;
        for(j=l;j<=n;j++){
          for(s=0.0,k=l;k<=n;k++) s+=a[i][k]*v[k][j];
          for(k=l;k<=n;k++) v[k][j]+=s*v[k][i];
        }
      }
      for(j=l;j<=n;j++) v[i][j]=v[j][i]=0.0;
    }
    v[i][i]=1.0;
    g=rv1[i];
    l=i;
  }

  for(i=n;i>=1;i--){
    l=i+1;
    g=w[i];
    if(i<n)
      for(j=l;j<=n;j++) a[i][j]=0.0;
    if(g){
      g=1.0/g;
      if(i!=n){
        for(j=l;j<=n;j++){
          for(s=0.0,k=l;k<=m;k++) s+=a[k][i]*a[k][j];
          f=(s/a[i][i])*g;
          for(k=i;k<=m;k++) a[k][j]+=f*a[k][i];
        }
      }
      for(j=i;j<=m;j++) a[j][i]*=g;
    }else{
      for(j=i;j<=m;j++) a[j][i]=0.0;
    }
    ++a[i][i];
  }

  for(k=n;k>=1;k--){
    for(its=1;its<=30;its++){
      flag=1;
      for(l=k;l>=1;l--){
        nm=l-1;
	if(fabs(rv1[l])+anorm == anorm){
	  flag=0;
	  break;
	}
	if(fabs(w[nm])+anorm == anorm) break;
      }
      if(flag){
	c=0.0;
	s=1.0;
	for(i=l;i<=k;i++){
	  f=s*rv1[i];
	  if(fabs(f)+anorm != anorm){
	    g=w[i];
	    h=PYTHAG(f,g);
	    w[i]=h;
	    h=1.0/h;
	    c=g*h;
	    s=(-f*h);
	    for(j=1;j<=m;j++){
	      y=a[j][nm];
	      z=a[j][i];
	      a[j][nm]=y*c+z*s;
	      a[j][i]=z*c-y*s;
	    }
	  }
	}
      }
      z=w[k];
      if(l==k){
	if(z<0.0){
	  w[k]=-z;
	  for(j=1;j<=n;j++) v[j][k]=(-v[j][k]);
	}
	break;
      }
      if(its==30) nrerror("no convergence in 30 SVDCMP iterations");
      x=w[l];
      nm=k-1;
      y=w[nm];
      g=rv1[nm];
      h=rv1[k];
      f=((y-z)*(y+z)+(g-h)*(g+h))/(2.0*h*y);
      g=PYTHAG(f,1.0);
      f=((x-z)*(x+z)+h*((y/(f+SIGN(g,f)))-h))/x;

      c=s=1.0;
      for(j=l;j<=nm;j++){
	i=j+1;
	g=rv1[i];
	y=w[i];
	h=s*g;
	g=c*g;
	z=PYTHAG(f,h);
	rv1[j]=z;
	c=f/z;
	s=h/z;
	f=x*c+g*s;
	g=g*c-x*s;
	h=y*s;
	y=y*c;
	for(jj=1;jj<=n;jj++){
	  x=v[jj][j];
	  z=v[jj][i];
	  v[jj][j]=x*c+z*s;
	  v[jj][i]=z*c-x*s;
	}
	z=PYTHAG(f,h);
	w[j]=z;
	if(z){
	  z=1.0/z;
	  c=f*z;
	  s=h*z;
	}
	f=(c*g)+(s*y);
	x=(c*y)-(s*g);
	for(jj=1;jj<=m;jj++){
	  y=a[jj][j];
	  z=a[jj][i];
	  a[jj][j]=y*c+z*s;
	  a[jj][i]=z*c-y*s;
	}
      }
      rv1[l]=0.0;
      rv1[k]=f;
      w[k]=x;
    }
  }
  free_vector(rv1,1,n);
}

void nrerror(error_text)
  char error_text[];
{
  void exit();
  fprintf(stderr,"%s\n",error_text);
  exit(1);
}

double *vector(nl,nh)
  int nl,nh;
{
  double *v;
  v=(double *)malloc((unsigned)(nh-nl+1)*sizeof(double));
  if(!v) nrerror("allocation failure in vector");
  return(v-nl);
}

double **matrix(nrl,nrh,ncl,nch)
  int nrl,nrh,ncl,nch;
{
  int i;
  double **m;
  m=(double **)malloc((unsigned)(nrh-nrl+1)*sizeof(double*));
  if(!m) nrerror("allocation failure 1 in matrix");
  m-=nrl;
  for(i=nrl;i<=nrh;i++){
    m[i]=(double *)malloc((unsigned)(nch-ncl+1)*sizeof(double));
    if(!m[i]) nrerror("allocation failure 2 in matrix");
    m[i]-=ncl;
  }
  return m;
}

void free_vector(v,nl,nh)
  double *v;
  int nl,nh;
{
  free((char *)(v+nl));
}

void free_matrix(m,nrl,nrh,ncl,nch)
  double **m;
  int nrl,nrh,ncl,nch;
{
  int i;
  for(i=nrh;i>=nrl;i--) free((char*)(m[i]+ncl));
  free((char*)(m+nrl));
}
