# Supplementary material for: Noise in the Vertebrate Segmentation Clock Is Boosted by Time Delays but Tamed by Notch Signaling
Source: Cell Rep. Author manuscript; Available in PMC 2018 Jun 6. (PMC5989725; doi:10.1016/j.celrep.2018.04.069)
Supplement: 2 [file NIHMS970664-supplement-2.zip › analysis_pipeline/wildtype_volumcorrection.py]

'''
Run python scripts to create all figures needed for wild-type embryos
Copyright (C) 2017 Ahmet Ay, Dong Mai, Soo Bin Kwon, Ha Vu

This program is free software: you can redistribute it and/or modify
it under the terms of the GNU General Public License as published by
the Free Software Foundation, either version 3 of the License, or
(at your option) any later version.

This program is distributed in the hope that it will be useful,
but WITHOUT ANY WARRANTY; without even the implied warranty of
MERCHANTABILITY or FITNESS FOR A PARTICULAR PURPOSE.  See the
GNU General Public License for more details.

You should have received a copy of the GNU General Public License
along with this program.  If not, see <http://www.gnu.org/licenses/>.
'''
from subprocess import call

############ THE FOLLOWING VALUES CAN BE CHANGED IF THE INPUT VALUES ARE CHANGED
############ PLEASE MODIFY THIS CODE IF NEED BE

# Angles parallel to observed stripes (embryo 3 to 20)
#left_angles = [119,124,121,120,122,121,117,123,121,129,127,114,123,133,129,122,116,122]
#right_angles = [-127,-130,-118,-121,-113,-101,-119,-117,-119,-122,-119,-110,-123,-118,-126,-123,-118,-116]

num_embryos = 18
angle = 44.23
delta_angle = 0.039
num_seg = [5,5,5,6,4,4,4,4,4,4,4,4,4,4,4,4,4,4]

# wild-type background noise
CB = [3.08345]*num_embryos # her1 mean
VARCB = [15.2715]*num_embryos # her1 variance
YB = [1.31066]*num_embryos # her7 mean
VARYB = [3.5518]*num_embryos # her7 variance

# where input and output are located
folderIn = '../wildtype_volumeCorrection/input' 
folderOut = '../wildtype_volumeCorrection/output'

def main():
	commands = [] # list of commands for running embryo_analysis.py for each embryo
	slices_files = [] # list of slices.xls files from all embryos needed for combine_embryos.py
	for i in range(1,num_embryos+1):
		#print(i+1, num_seg[i])
		if i == 4:
			commands.append(['python','embryo_analysis.py','-i',folderIn+'/WT4_vc.xlsx','-d',folderOut+'/embryo4','-a',str(angle),'-dA',str(delta_angle),'-n','6','-s','-20','-f','0'])
			continue
		commands.append(['python','embryo_analysis.py','-i',folderIn+'/WT'+str(i)+'_vc.xlsx','-d',folderOut+'/embryo'+str(i),'-a',str(angle),'-dA',str(delta_angle),'-n',str(num_seg[i-1]),'-f','0'])
		
	# Process raw input data
	print('Analyzing wild-type embryos...')
	for command in commands:
		if 1==call(command):
			exit(1)
	
	# Comment ending here if you want to skip embryo_analysis.py
	# Plot heatmap and spatial expression for each embryo		
	print('Plotting heatmap and spatial expression for each embryo...')
	for i in range(1,num_embryos+1):
		# Comment starting here if you want to skip create_heatmap.py and plot_spatial_expression.py
		
		if 1==call(['python','create_heatmap.py','-i',folderOut+'/embryo'+str(i)+'/cells.xls','-s',folderOut+'/embryo'+str(i)+'/SliceInfo.xls','-d',folderOut+'/embryo'+str(i)]):
			exit(1)
					
		if 1==call(['python','plot_spatial_expression.py','-i',folderOut+'/embryo'+str(i)+'/slices.xls','-d',folderOut+'/embryo'+str(i),'-m1',str(CB[i-1]),'-m7',str(YB[i-1])]):
			exit(1)
			
		# Comment ending here if you want to skip create_heatmap.py and plot_spatial_expression.py
	for i in range(1, num_embryos+1):
		slices_files.append(folderOut+'/embryo'+str(i)+'/slices.xls')
	# Create figures that combine data from all embryos
	command = ['python','combine_embryos.py','-ne',str(num_embryos), '-nb', str(5),'-d',folderOut,'-m1',str(CB[i-1]),\
	'-m7',str(YB[i-1]),'-v1',str(VARCB[i-1]),'-v7',str(VARYB[i-1]),'-i'] + slices_files
	if 1==call(command):
		exit(1)

	print('wildtype_analysis.py: Done.')
main()
