# Supplementary material for: Noise in the Vertebrate Segmentation Clock Is Boosted by Time Delays but Tamed by Notch Signaling
Source: Cell Rep. Author manuscript; Available in PMC 2018 Jun 6. (PMC5989725; doi:10.1016/j.celrep.2018.04.069)
Supplement: 3 [file NIHMS970664-supplement-3.zip]

Archive with 3 entries (3 files):
- Codes/data_extractor_from_simulations.m
- Codes/Read_me.txt
- Codes/StochKit_trend_generator.xml
