# Supplementary material for: Noise in the Vertebrate Segmentation Clock Is Boosted by Time Delays but Tamed by Notch Signaling
Source: Cell Rep. Author manuscript; Available in PMC 2018 Jun 6. (PMC5989725; doi:10.1016/j.celrep.2018.04.069)
Supplement: 3 [file NIHMS970664-supplement-3.zip › Codes/data_extractor_from_simulations.m]

clc
clear all
close all
 
% Uploading data from StochKit:
% Note that first you need to change the directory of MATLAB to the
% directory that the file 'trajectory0.txt' is there
% This file is usually in the folder built by running StochKit and into the folder named "trajectories"

fileName = strcat('means.txt'); 
A = load(fileName);   

% Reading the time point from simulated data
t = A(:,1);
% Reading the values of z^a from simulated data
za = A(:,2);
% Reading the values of z^b from simulated data
zb = A(:,23);

% Calculating the mean to make sure simulated data has a mean around 55
Mean_zb=mean(zb)

% Filtering the data to remove noise from time trend
zb_f=smooth(zb,40,'moving');

% We plot the raw data and filtered data to make sure: 1- Simulations are in
% synchrony. 2- We did not over or under filtered the data. In such case please change the number '40' in the previous command line, i.e., smooth(zb,40,'moving').   
plot(t,za)
hold on
plot(t,zb)
hold on
plot(t,zb_f)

% Finding the peak times of the oscillations
[zb_p0,t_p0] = findpeaks(zb_f);
t_p= 0.1.*t_p0;
% Finding the values of timetrend of z^b at peak times of the oscillations
zb_p=zb(t_p0);

% Finding the period of the oscillations
T_p0 = circshift(t_p,[1 1]);
T_p = [t_p(1) (t_p([2:end])-T_p0([2:end]))']';

% We only accept the peak points that are far from each other.
% If two peaks are very close to eachother then they belong to the same oscillation cycle. 
% Note that the number 15 here can change for different time delays. 
T_P=T_p(T_p>15);
zb_P=zb_p(T_p>15);

% Calculating the standard error for period of oscillations
Confidence_period=  [mean(T_P)- (std(T_P)/length(T_P)^0.5)   mean(T_P)   mean(T_P)+ (std(T_P)/length(T_P)^0.5) ]

% Calculating the standard error for noise in protein level
Confidence_noise_zb=  [((std(zb_P)/mean(zb_P))- ((std(zb_P)/mean(zb_P))/((2*length(zb_P))^0.5)))^2   (std(zb_P)/(mean(zb_P)))^2   ((std(zb_P)/mean(zb_P))+ ((std(zb_P)/mean(zb_P))/((2*length(zb_P))^0.5)))^2]
