# Supplementary material for: Noise in the Vertebrate Segmentation Clock Is Boosted by Time Delays but Tamed by Notch Signaling
Source: Cell Rep. Author manuscript; Available in PMC 2018 Jun 6. (PMC5989725; doi:10.1016/j.celrep.2018.04.069)
Supplement: 3 [file NIHMS970664-supplement-3.zip › Codes/Read_me.txt]

1- Run the code named "StochKit_trend_generator" in StochKit2 software
2- Please see the Stochkit2 software manual for running a code in StochKit2. 
3- Make a time trend using this code and save the trajectory, i.e. in running simulation your command should have a part similar to "-t 50000 -r 1 -i 500000 --keep-trajectories"
4- After creating time trend by using StockKit2, please see the instructions in the MATLAB code named "data_extractor_from_simulations"
